# Supplementary material for: Safety in the shallows: nearshore coastal habitats can provide physical and thermal features that optimize escape performance in newborn blacktip reef sharks (Carcharhinus melanopterus)
Source: Conserv Physiol. 2025 Aug 4;13(1):coaf045. doi: 10.1093/conphys/coaf045 (PMC12320776; doi:10.1093/conphys/coaf045)
Supplement: Web_Material_coaf045 [file web_material_coaf045.zip]

Archive with 2 entries (2 files):
- supplementary video 1_Trujillo et al_Conservation Physiology.mov
- Supplementary_material_safety_in_the_shallows_Conservation_Physiology_Trujillo_et_al_FINAL.pdf
